# Supplementary material for: Distribution and Neurochemical Characterization of Dorsal Root Ganglia (DRG) Neurons Containing Phoenixin (PNX) and Supplying the Porcine Uterine Cervix
Source: Cells. 2025 Nov 23;14(23):1847. doi: 10.3390/cells14231847 (PMC12691474; doi:10.3390/cells14231847)
Supplement: Supplementary file 1 [file cells-14-01847-s001.zip]

Archive with 2 entries (2 files):
- Supplementary - table S1.pdf
- Supplementary - table S2.pdf
